# Supplementary material for: Lifespan extension by increased expression of the Drosophila homologue of the IGFBP7 tumour suppressor
Source: Aging Cell. 2011 Feb;10(1):137–47. doi: 10.1111/j.1474-9726.2010.00653.x (PMC3042147; doi:10.1111/j.1474-9726.2010.00653.x)
Supplement: Supplementary file 1 [file acel0010-0137-SD1.xls]

## Sheet: hsGAL4
DAY	SURVIVORS	DEATHS	CENSORES
0	142	0	0
2	142	0	0
4	140	2	0
6	139	0	1
7	139	0	0
9	138	0	1
11	138	0	0
13	138	0	0
14	138	0	0
16	138	0	0
18	138	0	0
21	137	0	1
23	137	0	0
25	135	1	1
28	130	5	0
30	130	0	0
32	127	3	0
35	125	2	0
37	125	0	0
39	123	2	0
42	121	2	0
44	119	2	0
46	116	3	0
49	106	10	0
51	103	3	0
53	98	5	0
56	89	9	0
58	80	8	1
60	70	10	0
63	63	7	0
65	58	5	0
67	44	14	0
70	31	13	0
72	29	2	0
74	8	21	0
77	6	2	0
79	3	3	0
81	1	2	0
84	1	0	0
86	1	0	0
88	1	0	0
91	1	0	0
93	0	1	0

## Sheet: UAS-Imp-L2
DAY	SURVIVORS	DEATHS	CENSORES
0	139	0	0
2	139	0	0
4	139	0	0
6	139	0	0
7	139	0	0
9	139	0	0
11	139	0	0
13	139	0	0
14	139	0	0
16	139	0	0
18	138	0	1
21	137	0	1
23	136	0	1
25	135	1	0
28	135	0	0
30	133	1	1
32	132	0	1
35	130	2	0
37	129	1	0
39	128	1	0
42	124	4	0
44	124	0	0
46	122	2	0
49	113	8	1
51	107	6	0
53	103	4	0
56	96	7	0
58	82	14	0
60	68	12	2
63	56	12	0
65	53	3	0
67	41	11	1
70	30	11	0
72	24	6	0
74	12	12	0
77	3	9	0
79	3	0	0
81	1	2	0
84	0	1	0
86	0	0	0
88	0	0	0
91	0	0	0
93	0	0	0

## Sheet: hsGAL4>UAS-Imp-L2
DAY	SURVIVORS	DEATHS	CENSORES
0	137	0	0
2	137	0	0
4	136	1	0
6	136	0	0
7	136	0	0
9	136	0	0
11	135	0	1
13	135	0	0
14	135	0	0
16	135	0	0
18	135	0	0
21	135	0	0
23	135	0	0
25	135	0	0
28	135	0	0
30	135	0	0
32	135	0	0
35	130	4	1
37	127	2	1
39	125	0	2
42	124	1	0
44	124	0	0
46	124	0	0
49	123	1	0
51	121	2	0
53	119	2	0
56	114	5	0
58	109	4	1
60	106	3	0
63	99	7	0
65	95	4	0
67	86	9	0
70	66	19	1
72	58	8	0
74	12	46	0
77	2	10	0
79	2	0	0
81	1	1	0
84	0	1	0
86	0	0	0
88	0	0	0
91	0	0	0
93	0	0	0
