# Supplementary material for: Lifespan extension by increased expression of the Drosophila homologue of the IGFBP7 tumour suppressor
Source: Aging Cell. 2011 Feb;10(1):137–47. doi: 10.1111/j.1474-9726.2010.00653.x (PMC3042147; doi:10.1111/j.1474-9726.2010.00653.x)
Supplement: Supplementary file 2 [file acel0010-0137-SD2.xls]

## Sheet: ActGS>UAS-Imp-L2 - RU486
DAY	SURVIVORS	DEATHS	CENSORS
0	143	0	0
2	143	0	0
4	143	0	0
7	142	0	1
9	142	0	0
11	142	0	0
14	142	0	0
16	142	0	0
18	142	0	0
21	142	0	0
23	142	0	0
25	141	1	0
28	141	0	0
30	140	1	0
32	140	0	0
35	137	3	0
37	137	0	0
39	135	2	0
42	132	3	0
44	132	0	0
46	131	1	0
49	126	5	0
51	122	4	0
53	110	12	0
56	102	8	0
58	93	9	0
60	86	7	0
63	72	14	0
65	55	17	0
67	45	10	0
70	34	11	0
72	23	11	0
74	21	2	0
77	14	7	0
79	12	2	0
81	6	6	0
84	3	3	0
86	2	1	0
88	0	2	0
91	0	0	0

## Sheet: ActGS>UAS-Imp-L2 + RU486
DAY	SURVIVORS	DEATHS	CENSORS
0	143	0	0
2	143	0	0
4	140	2	1
7	140	0	0
9	140	0	0
11	140	0	0
14	140	0	0
16	140	0	0
18	140	0	0
21	140	0	0
23	140	0	0
25	140	0	0
28	140	0	0
30	140	0	0
32	140	0	0
35	139	0	1
37	138	0	1
39	138	0	0
42	138	0	0
44	137	0	1
46	137	0	0
49	137	0	0
51	137	0	0
53	135	2	0
56	134	1	0
58	134	0	0
60	134	0	0
63	123	2	9
65	117	6	0
67	114	3	0
70	106	8	0
72	83	23	0
74	67	16	0
77	47	20	0
79	36	11	0
81	18	18	0
84	6	12	0
86	3	3	0
88	1	2	0
91	0	1	0
