# Supplementary material for: Lifespan extension by increased expression of the Drosophila homologue of the IGFBP7 tumour suppressor
Source: Aging Cell. 2011 Feb;10(1):137–47. doi: 10.1111/j.1474-9726.2010.00653.x (PMC3042147; doi:10.1111/j.1474-9726.2010.00653.x)
Supplement: Supplementary file 3 [file acel0010-0137-SD3.xls]

## Sheet: Wdah d2GAL4
DAY	SURVIVORS	DEATHS	CENSORS
0	149	0	0
2	149	0	0
4	148	1	0
6	148	0	0
7	148	0	0
9	148	0	0
11	148	0	0
13	146	2	0
14	145	0	1
16	145	0	0
18	145	0	0
21	145	0	0
23	145	0	0
25	145	0	0
28	143	2	0
30	142	0	1
32	142	0	0
35	140	2	0
37	138	2	0
39	135	3	0
42	132	3	0
44	130	2	0
46	129	1	0
49	123	5	1
51	119	4	0
53	113	6	0
56	106	7	0
58	98	8	0
60	94	4	0
63	79	14	1
65	73	5	1
67	65	8	0
70	46	19	0
72	41	5	0
74	1	40	0
77	0	1	0
79	0	0	0
81	0	0	0
84	0	0	0
86	0	0	0
88	0	0	0
91	0	0	0
93	0	0	0

## Sheet: Wdah UAS-Imp-L2
DAY	SURVIVORS	DEATHS	CENSORS
0	139	0	0
2	139	0	0
4	139	0	0
6	139	0	0
7	139	0	0
9	139	0	0
11	139	0	0
13	139	0	0
14	139	0	0
16	139	0	0
18	138	0	1
21	137	0	1
23	136	0	1
25	135	1	0
28	135	0	0
30	133	1	1
32	132	0	1
35	130	2	0
37	129	1	0
39	128	1	0
42	124	4	0
44	124	0	0
46	122	2	0
49	113	8	1
51	107	6	0
53	103	4	0
56	96	7	0
58	82	14	0
60	68	12	2
63	56	12	0
65	53	3	0
67	41	11	1
70	30	11	0
72	24	6	0
74	12	12	0
77	3	9	0
79	3	0	0
81	1	2	0
84	0	1	0
86	0	0	0
88	0	0	0
91	0	0	0
93	0	0	0

## Sheet: Wdah d2GAL4>UAS-Imp-L2
DAY	SURVIVORS	DEATHS	CENSORS
0	142	0	0
2	142	0	0
4	138	3	1
6	138	0	0
7	138	0	0
9	138	0	0
11	138	0	0
13	138	0	0
14	137	1	0
16	136	0	1
18	135	0	1
21	133	2	0
23	132	1	0
25	132	0	0
28	132	0	0
30	131	0	1
32	130	0	1
35	127	3	0
37	127	0	0
39	126	1	0
42	125	0	1
44	125	0	0
46	125	0	0
49	124	1	0
51	121	2	1
53	121	0	0
56	118	3	0
58	114	3	1
60	111	3	0
63	102	7	2
65	97	5	0
67	84	13	0
70	68	16	0
72	58	10	0
74	17	41	0
77	10	7	0
79	7	3	0
81	2	5	0
84	2	0	0
86	2	0	0
88	2	0	0
91	1	1	0
93	0	1	0

## Sheet: W1118 d2GAL4
DAY	SURVIVORS	DEATHS	CENSORS
0	140	0	0
3	140	0	0
5	137	0	3
7	137	0	0
8	137	0	0
10	137	0	0
12	137	0	0
14	137	0	0
15	136	1	0
17	136	0	0
19	135	1	0
22	134	1	0
24	134	0	0
26	133	1	0
29	133	0	0
31	133	0	0
33	132	1	0
36	132	0	0
38	131	1	0
39	130	1	0
42	129	1	0
44	128	0	1
46	126	2	0
48	121	4	1
50	119	2	0
52	114	4	1
54	109	4	1
56	95	14	0
58	74	20	1
60	59	15	0
62	34	23	2
64	26	8	0
66	15	11	0
67	4	11	0
70	1	3	0
72	0	1	0
74	0	0	0
77	0	0	0
79	0	0	0
81	0	0	0
84	0	0	0
86	0	0	0
88	0	0	0
91	0	0	0
93	0	0	0

## Sheet: W1118 UAS-Imp-L2
DAY	SURVIVORS	DEATHS	CENSORS
0	142	0	0
3	142	0	0
5	139	0	3
7	139	0	0
8	139	0	0
10	139	0	0
12	139	0	0
14	139	0	0
15	139	0	0
17	139	0	0
19	139	0	0
22	139	0	0
24	139	0	0
26	139	0	0
29	138	1	0
31	135	2	1
33	135	0	0
36	133	2	0
38	133	0	0
39	131	2	0
42	128	3	0
44	127	1	0
46	125	2	0
48	123	2	0
50	110	13	0
52	104	6	0
54	100	4	0
56	87	13	0
58	74	12	1
60	62	10	2
62	55	5	2
64	41	14	0
66	32	9	0
67	18	14	0
70	4	14	0
72	4	0	0
74	2	2	0
77	2	0	0
79	2	0	0
81	2	0	0
84	1	1	0
86	1	0	0
88	0	1	0
91	0	0	0
93	0	0	0

## Sheet: W1118 d2GAL4>UAS-Imp-L2
DAY	SURVIVORS	DEATHS	CENSORS
0	141	0	0
3	141	0	0
5	136	0	5
7	135	0	1
8	135	0	0
10	135	0	0
12	134	0	1
14	134	0	0
15	133	0	1
17	132	0	1
19	132	0	0
22	131	1	0
24	131	0	0
26	131	0	0
29	130	0	1
31	129	1	0
33	128	0	1
36	127	1	0
38	126	1	0
39	125	1	0
42	123	2	0
44	123	0	0
46	122	1	0
48	118	3	1
50	117	1	0
52	115	2	0
54	111	4	0
56	105	6	0
58	99	6	0
60	92	7	0
62	78	14	0
64	66	12	0
66	56	10	0
67	37	19	0
70	19	17	1
72	16	2	1
74	13	3	0
77	6	7	0
79	6	0	0
81	4	2	0
84	2	2	0
86	2	0	0
88	1	1	0
91	1	0	0
93	0	1	0

## Sheet: Wdah S1106>UAS-ImpL2 - RU486
DAY	SURVIVORS	DEATHS	CENSORS
0	143	0	0
2	143	0	0
4	143	0	0
7	142	1	0
9	141	1	0
11	141	0	0
14	141	0	0
16	141	0	0
18	141	0	0
21	140	1	0
23	140	0	0
24	140	0	0
28	138	1	1
30	136	2	0
32	135	1	0
35	132	3	0
37	131	1	0
38	130	1	0
42	128	2	0
44	125	3	0
46	124	1	0
49	117	7	0
51	114	3	0
53	112	2	0
56	90	22	0
58	81	9	0
60	70	4	7
63	44	26	0
65	37	6	1
67	32	5	0
70	19	13	0
72	15	4	0
74	13	2	0
77	5	8	0
79	0	5	0
81	0	0	0
84	0	0	0
87	0	0	0
88	0	0	0
91	0	0	0

## Sheet: Wdah S1106>UAS-ImpL2 + RU486
DAY	SURVIVORS	DEATHS	CENSORS
0	143	0	0
2	143	0	0
4	139	3	1
7	139	0	0
9	139	0	0
11	139	0	0
14	138	0	1
16	138	0	0
18	138	0	0
21	138	0	0
23	138	0	0
24	138	0	0
28	137	1	0
30	137	0	0
32	137	0	0
35	135	0	2
37	135	0	0
38	135	0	0
42	134	1	0
44	134	0	0
46	134	0	0
49	133	1	0
51	131	2	0
53	131	0	0
56	121	10	0
58	112	8	1
60	108	4	0
63	86	21	1
65	79	7	0
67	69	9	1
70	38	31	0
72	31	7	0
74	24	7	0
77	10	14	0
79	7	3	0
81	4	3	0
84	2	2	0
87	0	2	0
88	0	0	0
91	0	0	0

## Sheet: W1118 S1106>UAS-ImpL2 - RU486
DAY	SURVIVORS	DEATHS	CENSORS
0	150	0	0
3	150	0	0
5	149	0	1
7	149	0	0
8	148	1	0
10	148	0	0
12	148	0	0
14	148	0	0
15	148	0	0
17	148	0	0
19	148	0	0
22	147	1	0
24	146	0	1
26	146	0	0
29	145	0	1
31	144	1	0
33	144	0	0
36	140	3	1
38	139	1	0
39	139	0	0
42	136	1	2
44	133	3	0
46	129	4	0
48	123	5	1
50	117	6	0
52	112	5	0
54	105	7	0
56	94	11	0
58	90	3	1
60	82	8	0
62	71	11	0
64	61	9	1
66	46	15	0
67	17	29	0
70	6	11	0
72	6	0	0
74	6	0	0
77	0	6	0
79	0	0	0
81	0	0	0
84	0	0	0
86	0	0	0
88	0	0	0
91	0	0	0

## Sheet: W1118 S1106>UAS-ImpL2 + RU486
DAY	SURVIVORS	DEATHS	CENSORS
0	144		0
3	144	0	0
5	143	0	1
7	142	0	1
8	142	0	0
10	142	0	0
12	141	0	1
14	141	0	0
15	141	0	0
17	141	0	0
19	141	0	0
22	140	1	0
24	140	0	0
26	140	0	0
29	140	0	0
31	140	0	0
33	139	0	1
36	139	0	0
38	138	1	0
39	138	0	0
42	136	2	0
44	135	1	0
46	133	1	1
48	131	2	0
50	129	2	0
52	127	2	0
54	124	2	1
56	118	6	0
58	113	5	0
60	99	14	0
62	92	7	0
64	75	16	1
66	59	16	0
67	33	26	0
70	19	14	0
72	15	4	0
74	7	8	0
77	3	4	0
79	2	1	0
81	2	0	0
84	2	0	0
86	2	0	0
88	1	1	0
91	0	1	0
